# Supplementary material for: Lectin Fingerprinting Distinguishes Antibody Neutralization in SARS-CoV-2
Source: ACS Cent Sci. 2023 May 10;9(5):947–56. doi: 10.1021/acscentsci.2c01471 (PMC10214521; doi:10.1021/acscentsci.2c01471)
Supplement: Supplementary file 2 — oc2c01471_si_002.zip [file oc2c01471_si_002.zip]

Archive with 4 entries (4 files):
- Table S2.xlsx
- __MACOSX/._Table S2.xlsx
- Table S1.xlsx
- __MACOSX/._Table S1.xlsx
