# Supplementary material for: Lectin Fingerprinting Distinguishes Antibody Neutralization in SARS-CoV-2
Source: ACS Cent Sci. 2023 May 10;9(5):947–56. doi: 10.1021/acscentsci.2c01471 (PMC10214521; doi:10.1021/acscentsci.2c01471)
Supplement: Supplementary file 2 — oc2c01471_si_002.zip [file oc2c01471_si_002.zip › Table S2.xlsx]

## Sheet: Vaccinated sera
Sera	Participant ID	Description	Age	Sex	Vaccine manufacturer	Doses	Days after last dose	A (wild type)	Delta/B.1.617.2
1	VIC-061	VIC-061 - Mod x2 (59d) [23F]	23	F	Moderna	2	59	2053	93.2836
2	VIC-063	VIC-063 - Mod x2 (60d) [25M]	25	M	Moderna	2	60	1333	99.7009
3	VIC-065	VIC-065 - Mod x2 (117d) [33M]	33	M	Moderna	2	117	558	12
4	VIC-069	VIC-069 - Pfi x2 (2d) [28F]	28	F	Pfizer	2	2	1195	12
5	VIC-070	VIC-070 - Mod x1 (19d) [58F]	58	F	Moderna	1	19	306	12
6	VIC-201	VIC-201 - Mod x1 (21d) [28F]	28	F	Moderna	1	21	166	93.1966
7	VIC-203	VIC-203 - Mod x1 (29d) [46F]	46	F	Moderna	1	29	26	12.2384
8	VIC-204	VIC-204 - Pfi x2 (9d) [33F]	33	F	Pfizer	2	9	1003	484.966
9	VIC-205	VIC-205 - Pfi x2 (10d) [28F]	28	F	Pfizer	2	10	524	440.529
10	VIC-206	VIC-206 - Pfi x2 (9d) [37M]	37	M	Pfizer	2	9	621	547.345
11	VIC-207	VIC-207 - Pfi x2 (17d) [29F]	29	F	Pfizer	2	17	430	130.259
12	VIC-208	VIC-208 - Pfi x2 (17d) [29F]	29	F	Pfizer	2	17	779	416.667
13	VIC-209	VIC-209 - Mod x2 (108d) [29M]	29	M	Moderna	2	108	557	274.952
14	VIC-210	VIC-210 - Mod x1 (16d) [46M]	46	M	Moderna	1	16	16	12
15	VIC-211	VIC-211 - Mod x1 (27d) [39F]	39	F	Moderna	1	27	1047	791.766
16	VIC-202	VIC-202 - Pfi x2 (9d) [30F]	30	F	Pfizer	2	9	343	187.97
