# Supplementary material for: Lectin Fingerprinting Distinguishes Antibody Neutralization in SARS-CoV-2
Source: ACS Cent Sci. 2023 May 10;9(5):947–56. doi: 10.1021/acscentsci.2c01471 (PMC10214521; doi:10.1021/acscentsci.2c01471)
Supplement: Supplementary file 2 — oc2c01471_si_002.zip [file oc2c01471_si_002.zip › Table S1.xlsx]

## Sheet: glycoselect
RPL-aGal
RPL-Gal1
RPL-aMan
RPL-Man2
RPL-Sia1
RPL-Fuc1

## Sheet: Supplemental Table 1
Lectin	Abbr	Specificity	Vendor	Cat. No.
Concanavalin A	ConA	Mannose, Glucose	Vector Laboratories	BK-1000
Glycine max (soybean) agglutinin	SBA	terminal α- or β-linked N-acetylgalactosamine and galactose	Vector Laboratories	BK-1000
Triticum vulgaris (wheat germ) agglutinin	WGA	N-acetylglucosamine	Vector Laboratories	BK-1000
Dolichos biflorus agglutinin	DBA	α-linked N-acetylgalactosamine	Vector Laboratories	BK-1000
Ulex europaeus agglutinin I	UEA I	α-linked fucose	Vector Laboratories	BK-1000
Ricinus communis agglutinin	RCA120	Galactose, Lactose	Vector Laboratories	BK-1000
Arachis hypogaea (peanut) agglutinin	PNA	galactosyl (β-1,3) N-acetylgalactosamine	Vector Laboratories	BK-1000
Griffonia (Bandeiraea) simplicifolia lectin	GSL I	α-N-acetylgalactosamine, α-galactose	Vector Laboratories	BK-2100
Pisum sativum lectin	PSA	α-linked mannose-containing oligosaccharides, with an N-acetylchitobiose-linked α-fucose residue included	Vector Laboratories	BK-2100
Len culinaris agglutinin	LCA	Mannose, Glucose	Vector Laboratories	BK-2100
Phaseolus vulgaris Erythroagglutinin	PHA-E	Galactose, Complex Structures	Vector Laboratories	BK-2100
Phaseolus vulgaris Leucoagglutinin	PHA-L	Galactose, Complex Structures	Vector Laboratories	BK-2100
Datura Stramonium lectin	DSL	(β-1,4) linked N-acetylglucosamine oligomers, N-acetyllactosamine	Vector Laboratories	BK-3000
Erythrina cristagalli lectin	ECL	Galactose, N-Acetylgalactosamine, Lactose	Vector Laboratories	BK-3000
Griffonia (Bandeiraea) simplicifolia lectin II	GSL II	α- or β-linked N-acetylglucosamine	Vector Laboratories	BK-3000
Jacalin	Jacalin	O-glycosidically linked galactosyl (β-1,3) N-acetylgalactosamine	Vector Laboratories	BK-3000
Lycopersicon esculentum (tomato) lectin	LEL	[GlcNAc]1-3, N-Acetylglucosamine	Vector Laboratories	BK-3000
Vicia villosa agglutinin	VVL	α- or β-linked terminal N-acetylgalactosamine	Vector Laboratories	BK-3000
Aleuria Aurantia Lectin	AAL	(α -1,2) linked fucose residues, fucose linked (α -1,6) to N-acetylglucosamine or to fucose linked (α -1,3) to N-acetyllactosamine related structures	Vector Laboratories	B-1395-1
Maackia Amurensis Lectin II	MAL II	sialic acid in an (α-2,3) linkage	Vector Laboratories	B-1265-1
Maackia Amurensis Lectin I	MAL I	gal (β-1,4) glcNAc, galactose, N-acetyllactosamine with sialic acid at the 3 position of galactose	Vector Laboratories	B-1315-2
Sambucus Nigra Lectin	SNL	sialic acid attached to terminal galactose in α-2,6 and to a lesser degree, α-2,3 linkage.	Vector Laboratories	B-1305-2
Lotus tetragonolobus lectin	LTL	Fucose, Arabinose	Vector Laboratories	B-1325-2
Solanum Tuberosum (Potato) Lectin	STL	N-acetylglucosamine	Vector Laboratories	BK-3000
RPL-aGal	aGal	Terminal α-linked Galactose & N-Acetylgalactosamine (GalNAc)	GlycoSeLect, Ltd.	L-001
RPL-Gal1	Gal1	Terminal β-linked Galactose & N-Acetyllactosamine (LacNAc)	GlycoSeLect, Ltd.	L-002
RPL-aMan	aMan	Fucose/Mannose: Lewis a (Lea), Lewis x (Lex) & terminal α-mannose	GlycoSeLect, Ltd.	L-006
RPL-Man2	Man2	Terminal α -mannose	GlycoSeLect, Ltd.	L-007
RPL-Sia1	Sia1	Terminal α2-3-linked Sialic Acid (Neu5Ac) – on both N-linked and O-Linked Glycans	GlycoSeLect, Ltd.	L-008
RPL-Fuc1	Fuc1	α-linked Fucose	GlycoSeLect, Ltd.	L-011
